# Supplementary material for: In Vitro and In Silico Analyses of New Cinnamid and Rosmarinic Acid-Derived Compounds Biosynthesized in Escherichia coli as Leishmania amazonensis Arginase Inhibitors
Source: Pathogens. 2022 Sep 7;11(9):1020. doi: 10.3390/pathogens11091020 (PMC9504950; doi:10.3390/pathogens11091020)
Supplement: Supplementary file 1 [file pathogens-11-01020-s001.zip]

Archive with 1 entries (1 files):
- pathogens-1885600-supplementary.pdf
